# Supplementary material for: Spatial Patterning Analysis of Cellular Ensembles (SPACE) discovers complex spatial organization at the cell and tissue levels
Source: bioRxiv. 2024 May 30:2023.12.08.570837. Originally published 2023 Dec 10. Preprint. [Version 2] doi: 10.1101/2023.12.08.570837 (PMC10760187; doi:10.1101/2023.12.08.570837)
Supplement: Supplement 1 [file media-1.csv]

Name	CD45	IgD	CD3	B220	PD1	CD35	Lyve1	aSMA	CD11c	F480	CD11b	CD4	FoxP3	CD8	CD169	CD31	CD21	Pax5	CD138	NK1.1
CD4_T	1	0	1	0	0	0	0	0	0	0	0	1	0	0	0	0	0	0	0	0
CD8_T	1	0	1	0	0	0	0	0	0	0	0	0	0	1	0	0	0	0	0	0
T_reg	1	0	1	0	0	0	0	0	0	0	0	1	1	0	0	0	0	0	0	0
Tfh	1	0	1	0	1	0	0	0	0	0	0	1	0	0	0	0	0	0	0	0
NK	1	0	0	0	0	0	0	0	0	0	NA	0	0	0	0	0	0	0	0	1
B	1	1	0	1	0	0	0	0	0	0	0	0	0	0	0	0	0	1	0	0
LZ_B	1	0	0	1	NA	1	0	0	0	0	0	0	0	0	0	0	1	1	0	0
DZ_B	1	0	0	1	NA	0	0	0	0	0	0	0	0	0	0	0	1	1	0	0
Plasma	1	0	0	0	0	0	0	0	0	0	0	0	0	0	0	0	0	0	1	0
SS_Mac	1	0	0	0	0	0	0	0	0	0	1	0	0	0	1	0	0	0	0	0
MC_Mac	1	0	0	0	0	0	0	0	0	1	1	0	0	0	0	0	0	0	0	0
MS_Mac	1	0	0	0	0	0	0	0	0	1	1	0	0	0	1	0	0	0	0	0
cDC1	1	0	0	0	0	0	0	0	1	0	0	0	0	1	0	0	0	0	0	0
cDC2	1	0	0	0	0	0	0	0	1	0	1	NA	0	0	0	0	0	0	0	0
Vasc_Endo	0	0	0	0	0	0	0	0	0	0	0	0	0	0	0	1	0	0	0	0
Lymp_Endo	0	0	0	0	0	0	1	0	0	0	0	0	0	0	0	0	0	0	0	0
Fibroblast	0	0	0	0	0	0	0	1	0	0	0	0	0	0	0	0	0	0	0	0
