# Supplementary material for: Spatial Patterning Analysis of Cellular Ensembles (SPACE) discovers complex spatial organization at the cell and tissue levels
Source: bioRxiv. 2024 May 30:2023.12.08.570837. Originally published 2023 Dec 10. Preprint. [Version 2] doi: 10.1101/2023.12.08.570837 (PMC10760187; doi:10.1101/2023.12.08.570837)
Supplement: Supplement 2 [file media-2.csv]

	X	Y	Zone
1	1131.67	113.557	19
2	1199.01	127.305	9
3	1334.534	136.057	19
4	1088.595	136.321	19
5	1163.321	136.595	18
6	1245.623	160.803	9
7	1265.048	163.98	9
8	1355.046	166.641	18
9	1131.677	166.167	9
10	1493.033	167.025	18
11	1060.679	166.741	18
12	1280.427	171.477	1
13	1156	172.357	16
14	1463.218	174.622	19
15	1222.279	176.129	18
16	1104.914	178.704	9
17	1130.164	185.932	14
18	984.987	180.6	19
19	1050.358	186.679	16
20	1378.307	185.498	3
21	1094.733	185.971	6
22	1158.783	188.252	1
23	1192.629	186.391	14
24	1210.037	188.74	4
25	1985.119	187.444	19
26	1110.204	190.493	9
27	979.207	188.903	1
28	999.872	194.835	6
29	1068.694	192.197	18
30	1144.731	195.452	1
31	1178.581	195.236	6
32	967.164	196.397	6
33	1080.177	199.59	9
34	1443.369	199.277	17
35	1193.515	199.737	14
36	982.315	203.592	15
37	1388.781	200.57	19
38	1407.054	204.527	19
39	1103.103	206.679	6
40	1120.505	203.32	9
41	1163.879	209.049	6
42	1053.691	205.223	6
43	1348.845	210.655	1
44	1142.801	209.424	6
45	1069.479	214.131	6
46	995.754	210.487	19
47	1017.651	210.295	9
48	1212.826	215.795	6
49	1369.667	214.63	19
50	952.564	209.089	9
51	1233.72	213.097	2
52	1262.681	213.777	18
53	1428.773	210.865	18
54	1664.748	210.656	19
55	966.742	213.602	4
56	1090.079	216.497	13
57	1127.801	216.85	9
58	1182.448	220.102	14
59	1480.239	220.984	17
60	1501.71	223.91	17
61	1046.366	221.686	9
62	1531.199	220.959	17
63	983.102	219.607	6
64	1253.235	225.27	6
65	1006.314	223.941	9
66	1391.392	220.226	9
67	1111.468	226.718	6
68	1315.366	225.587	1
69	1201.944	225.552	6
70	1273.446	227.779	6
71	1625.458	222.495	19
72	1860.508	225.482	19
73	1549.203	224.939	14
74	956.326	226.396	19
75	1059.512	229.562	6
76	1152.241	229.184	9
77	971.224	229.034	6
78	1030.306	231.278	9
79	874.007	229.066	6
80	1233.862	230.642	13
81	1289.933	235	3
82	1570.172	232.412	19
83	915.938	232.46	6
84	989	232.535	6
85	1075.857	233.9	6
86	1094.723	235.652	13
87	1133.233	237.122	1
88	891.973	234.89	6
89	1426.079	237.353	14
90	1741.689	232.467	17
91	1196.909	236.732	6
92	1409.077	235.313	16
93	1882.756	234.323	18
94	1219.269	245.174	1
95	1552.296	240.774	19
96	1446.305	237.351	9
97	1840.364	240.888	1
98	945.544	240.175	6
99	960.88	240.76	6
100	1178.15	242.293	1
101	1656.744	237.081	18
102	1600.067	245.586	9
103	1048.302	244.748	6
104	1156.398	245.446	9
105	1248.675	245.039	1
106	908.915	248.319	6
107	931.056	247.201	6
108	979.517	246.09	6
109	1113.628	244.591	1
110	1269.703	246.324	1
111	999.646	247.732	6
112	1389.794	245.436	3
113	1305.563	251.344	14
114	1324.565	252.585	1
115	1355.039	251.053	1
116	1066.134	249.237	6
117	1501.772	247.919	17
118	1820.092	245.728	18
119	1617.776	248.041	6
120	1016.476	251.162	6
121	1032.56	250.627	6
122	1083.45	252.047	6
123	1450.447	254.946	9
124	1536.188	247.63	19
125	1477.997	253.35	14
126	1406.378	252.759	6
127	890.46	254.167	6
128	1197.444	253.485	6
129	1492.766	262.967	14
130	1171.078	259.55	6
131	1143.445	259.981	3
132	966.221	256.398	6
133	1127.622	263.178	1
134	1285.791	259.24	1
135	1569.466	256.286	11
136	1096.112	258.596	3
137	1426.59	259.891	6
138	819.146	259.923	6
139	839.008	259.361	6
140	1241.31	260.095	6
141	947.784	261.264	6
142	990.131	260.424	6
143	1055.978	262.473	16
144	1260.566	264.01	6
145	1111.322	261.884	5
146	1467.464	262.289	13
147	1375.236	259.979	1
148	1041.867	263.899	6
149	1587.36	267.297	14
150	918.5	267.822	6
151	1207.81	267.156	16
152	1226.176	265.389	16
153	2059.981	268.792	17
154	900.123	268.843	6
155	933.512	265.859	6
156	1026.399	267.749	6
157	1006.892	268.659	6
158	1189.348	272.857	1
159	1343.167	271.299	1
160	1402.776	267.445	1
161	982.579	273.476	1
162	1081.509	271.678	16
163	852.079	270.9	6
164	1160.45	274.054	6
165	1368.162	273	3
166	1544.507	268.182	19
167	1859.865	269.258	18
168	964.398	271.473	6
169	1299.882	272.351	14
170	1389.195	277.645	1
171	1749.333	271.852	1
172	818.73	274.947	6
173	836.669	275.732	6
174	1324.687	278.582	6
175	1436.637	276.44	14
176	1480.092	277.969	13
177	1247.664	276.82	6
178	1804.918	277.265	18
179	1121.515	278.538	6
180	1417.313	277.972	1
181	1877.097	285.406	18
182	947.735	281.68	6
183	1044.537	279.846	18
184	1229.627	280.118	16
185	865.292	282.5	6
186	1281.607	284.663	1
187	2038.22	281.749	18
188	879.034	279.844	6
189	1001.219	286.355	6
190	1104.152	286.226	6
191	1142.951	282.109	5
192	894.078	287.454	6
193	926.743	285.204	6
194	1022.86	281.492	6
195	1176.173	285.737	6
196	1206.61	287.847	13
197	1858.513	282.946	19
198	1262.338	287.876	1
199	1461.03	283.2	16
200	1611.277	287.959	17
201	909.481	285.362	6
202	1301.59	286.779	14
203	1404.284	283.383	1
204	1355.314	291.363	16
205	1078.682	285.393	16
206	826.261	289.967	6
207	850.397	286.832	6
208	968.379	288.267	6
209	1845.758	292.33	18
210	1557.579	289.533	17
211	1035.551	291.254	6
212	1058.197	294.955	16
213	1131.921	292.301	6
214	813.241	294.85	6
215	1158.711	293.103	6
216	2047.127	294.385	18
217	982.192	295.148	6
218	1240.159	298.072	6
219	1313.551	295.369	6
220	1368.401	295.404	16
221	799.987	294.757	6
222	879.969	292.565	6
223	1342.152	300.251	6
224	1476.463	296.381	1
225	1520.626	295.24	5
226	2059.394	293.023	18
227	840.286	300.234	6
228	1189.582	297.102	1
229	1222.639	295.084	14
230	1444.623	298.458	16
231	784.227	296.004	6
232	1018.509	298.596	6
233	958.192	300.584	6
234	1393.672	301.829	16
235	934.494	298.376	6
236	1075.017	301.415	16
237	1327.399	297.56	6
238	868.544	297.244	6
239	1122.142	303.994	6
240	1651.357	298.31	1
241	1860.701	303.264	17
242	857.013	299.375	6
243	1146.827	309.94	2
244	2089.096	306.904	17
245	1100.095	304.107	6
246	1177.6	301.281	6
247	1893.679	304.367	17
248	889.238	306.674	6
249	907.26	306.472	6
250	1264.337	306.832	6
251	1286.231	301.41	6
252	1303.218	306.963	6
253	1758.839	318.617	17
254	994.737	311.052	6
255	1375.912	313.34	16
256	923.729	311	6
257	1031.762	309.189	6
258	1215.162	311.589	6
259	1827.456	314.276	17
260	945.094	312.03	6
261	1461.55	311.195	18
262	1165.8	311.603	1
263	1199.926	308.365	1
264	829.189	314.475	16
265	974.358	313.651	8
266	1483.398	313.817	14
267	1531.647	312.397	17
268	2053.115	311.381	18
269	799.216	314.266	6
270	856.253	316.564	6
271	1324.406	313.817	9
272	1431.409	313.017	16
273	1089.942	316.551	16
274	1228.574	313.782	6
275	1411.266	318.869	1
276	1046.779	318.134	6
277	1183.091	318.418	3
278	1290.74	318.312	6
279	1011.277	319.949	6
280	1595.432	317.654	17
281	745.977	313.568	6
282	1128.951	322.606	6
283	1342.072	325.174	1
284	876.45	318.833	6
285	1071.292	322.174	6
286	1239.427	321.116	6
287	813.655	317.691	16
288	1737.603	328.65	16
289	960.596	323.574	6
290	1109.97	325.592	6
291	1361.259	329.22	9
292	1619.609	321.932	17
293	1267.875	323.264	9
294	1873.405	324.675	17
295	2046.428	327.762	16
296	890.323	327.496	6
297	1196.896	325.924	1
298	1397.543	332.566	16
299	1704.724	323.665	16
300	1248.754	335.739	6
301	924.804	326.475	6
302	1656.661	328.747	17
303	1026.171	326.577	6
304	1316.66	330.516	1
305	1423.411	329.562	16
306	1463.016	330.57	18
307	1964.138	329.843	17
308	2084.821	334.19	17
309	1057.473	333.726	6
310	1438.442	333.183	2
311	2113.293	338.059	17
312	816.156	330.365	6
313	909.689	334.067	6
314	943.467	331.637	6
315	1144.696	332.61	1
316	1166.444	330.433	1
317	1209.483	331.901	9
318	1569.348	338.356	17
319	997.96	332.824	6
320	1226.588	334.638	9
321	752.776	334.085	6
322	980.319	336.113	6
323	1485.169	336.815	14
324	1693.768	335.406	6
325	835.911	333.769	7
326	1299.055	339.843	3
327	1507.207	339.206	16
328	789.481	333.875	8
329	868.444	340.093	15
330	1089.135	337.162	9
331	1673.695	339.391	1
332	1378.242	338.512	1
333	1544.682	339.392	6
334	1276.156	338.253	14
335	1037.849	338.969	6
336	1719.331	342.049	1
337	2137.502	343.531	17
338	732.235	335.743	6
339	1018.972	341.548	6
340	1593.265	343.446	17
341	1833.77	346.774	16
342	770.953	340.625	9
343	1187.92	344.793	6
344	963.416	342.288	6
345	2004.155	339.419	11
346	893.412	344.103	6
347	1128.168	346.319	6
348	1870.07	342	17
349	928.27	345.342	6
350	741.676	345.929	6
351	1074.188	348.928	6
352	1108.486	346.369	6
353	1325.266	348.553	1
354	1353.036	346.938	2
355	1526.695	348.68	17
356	1990.475	347.905	17
357	1150.768	347.876	6
358	1264.906	352.416	13
359	1792.073	353.052	17
360	1914.582	349.136	17
361	801.529	346.362	8
362	817.664	347.676	7
363	1169.06	350.13	2
364	1210.876	348.354	1
365	1946.59	346.302	18
366	1421.716	349.651	9
367	1631.798	353.849	14
368	1658.073	355.87	1
369	1770.346	357.428	16
370	1964.219	350.574	18
371	726.281	351.074	6
372	840.667	349.624	8
373	948.139	351.297	6
374	1462.415	351.206	1
375	1702.08	352.506	11
376	995.53	351.611	6
377	1050.73	352.091	6
378	1235.554	353.314	2
379	1395.747	352.395	16
380	786.804	351.192	8
381	862.689	355.659	8
382	910.641	351.878	6
383	1010.407	352.239	6
384	755.196	353.701	6
385	1373.3	358.806	6
386	1683.569	355.836	14
387	1935.017	356.464	17
388	712.552	358.756	15
389	769.791	356.264	6
390	979.711	358.4	6
391	1035.468	355.757	6
392	1091.71	358.889	6
393	1286.429	359.371	6
394	2023.045	362.1	17
395	1346.156	361.908	6
396	1485.879	354.057	14
397	2093.87	363.704	12
398	889.25	356.338	15
399	1062.059	363.282	6
400	1143.637	365.078	6
401	1308.585	360.557	6
402	627.284	361.083	6
403	739.783	361.413	6
404	833.478	362.733	8
405	932.972	363.084	6
406	1201.546	365.049	3
407	1411.141	374.324	16
408	1596.393	362.158	5
409	696.904	361.04	8
410	964.536	363.528	6
411	1022.695	365.016	6
412	1223.388	366.325	16
413	1434.179	365.248	6
414	2140.029	371.396	19
415	795.914	364.576	7
416	1109.836	364.858	6
417	1250.351	369.27	2
418	815.88	364.835	8
419	1182.056	367.725	1
420	1555.567	370.839	16
421	1715.712	369.161	14
422	1955.16	366.978	6
423	1974.308	366.177	6
424	851.771	369.527	8
425	899.813	366.311	6
426	916.948	366.122	8
427	1454.23	368.652	6
428	1004.091	366.399	6
429	1993.405	368.664	18
430	882.364	370.63	8
431	1127.871	370.265	6
432	1328.113	367.599	13
433	1920.831	371.312	17
434	779.558	371.467	8
435	1573.917	370.664	16
436	950.545	370.852	6
437	1079.918	369.107	6
438	1696.986	372.336	14
439	1902.984	377.283	17
440	725.9	370.939	7
441	763.737	371.046	8
442	2117.425	376.825	6
443	1042.604	373.801	6
444	1292.6	376.596	2
445	1645.385	378.006	19
446	1828.38	373.062	17
447	747.774	373.636	8
448	990.305	372.431	6
449	1269.518	375.743	14
450	1391.01	377.577	16
451	1939.256	373.532	6
452	1163.821	377.923	1
453	1673.287	379.498	16
454	1368.446	376.06	6
455	2046.854	382.011	17
456	702.096	376.529	15
457	866.542	373.937	8
458	1472.175	381.567	16
459	977.885	375.569	6
460	1317.725	380.905	13
461	1816.012	388.678	16
462	827.274	378.385	8
463	2076.174	382.292	16
464	2162.353	383.927	16
465	1013.309	379.719	6
466	1068.536	377.77	6
467	1096.768	381.276	6
468	1615.4	381.63	3
469	1847.652	382.938	17
470	841.565	378.988	8
471	922.332	380.164	8
472	937.895	379.89	6
473	1196.679	378.349	9
474	797.703	378.946	7
475	811.552	381.639	8
476	904.19	379.649	8
477	1347.274	383.312	13
478	1512.042	389.846	17
479	963.295	381.771	6
480	1115.739	384.415	6
481	1978.793	381.983	6
482	1443.284	384.172	6
483	733.818	384.496	8
484	997.914	384	6
485	1134.066	387.543	9
486	1214.589	392.234	1
487	1237.443	384.239	16
488	1773.38	385.142	16
489	1028.648	386.285	9
490	1883.356	389.018	17
491	756.858	384.957	8
492	2019.621	388.795	18
493	892.01	390.717	6
494	1738.642	389.934	1
495	1955.789	390.171	6
496	630.305	385.406	6
497	870.348	389.599	7
498	1062.443	390.889	6
499	1081.52	387.885	6
500	1147.824	390.111	3
501	1179.481	387.185	9
502	780.073	387.006	8
503	1299.794	393.183	2
504	1597.413	396.462	13
505	1997.714	390.112	11
506	1720.307	392.725	19
507	1790.729	392.635	17
508	851.227	393.78	7
509	1199.354	392.009	9
510	1937.443	391.832	9
511	947.869	394.439	6
512	975.268	392.368	6
513	1277.412	391.032	13
514	2098.832	397.505	12
515	2196.482	392.595	18
516	913.088	394.269	6
517	1045.204	393.927	6
518	1256.92	398.255	3
519	1370.626	393.767	6
520	1630.197	404.237	1
521	1701.491	397.699	14
522	1759.217	398.293	1
523	2183.685	395.008	16
524	694.061	394.174	8
525	721.969	393.853	8
526	833.724	390.679	7
527	1333.824	396.128	13
528	1548.64	395.037	17
529	1573.275	397.572	13
530	1920.863	394.231	9
531	742.309	397.531	8
532	800.772	395.405	8
533	930.585	395.979	6
534	991.689	398.437	6
535	763.506	397.714	8
536	820.581	394.293	8
537	1230.808	395.647	1
538	1657.734	400.624	16
539	2121.284	401.394	16
540	1458.835	402.263	1
541	1013.738	403.178	6
542	1977.375	405.25	9
543	2163.44	403.86	19
544	710.358	398.709	8
545	1160.767	401.99	1
546	1383.199	401.448	13
547	1437.16	400.329	6
548	669.945	399.363	6
549	961.169	399.322	1
550	1092.702	404.106	6
551	1419.638	400.376	16
552	2140.142	400.845	12
553	1110.054	402.1	6
554	1184.624	400.918	9
555	1561.623	403.829	3
556	1313.963	404.942	2
557	1900.651	405.411	17
558	1075.698	403.541	2
559	1354.654	403	13
560	1524.952	410.702	16
561	1805.057	406.686	17
562	782.674	403.511	6
563	837.504	404.299	7
564	2058.903	410.743	17
565	2076.613	407.154	16
566	884.87	403.874	6
567	1034.573	408.957	6
568	1125.456	406.356	9
569	1279.479	407.063	1
570	1399.363	408.053	1
571	632.64	405.21	6
572	1776.355	405.141	17
573	1844.018	414.221	17
574	2014.034	410.58	11
575	866.544	403.316	8
576	1056.488	409.23	6
577	1140.842	413.153	1
578	1480.3	406.176	17
579	909.792	409.287	6
580	1741.379	408.227	1
581	1997.588	408.453	11
582	2045.883	416.94	16
583	612.713	406.238	6
584	645.573	410.17	6
585	701.602	410.907	8
586	819.884	408.655	6
587	978.972	411.473	6
588	685.098	415.837	8
589	722.858	406.175	9
590	1200.537	412.465	3
591	1233.739	412.131	1
592	1867.978	413.002	12
593	1938.689	410.87	16
594	660.558	410.675	6
595	930.748	411.304	6
596	1918.816	412.714	2
597	739.462	410.745	8
598	801.711	412.573	6
599	856.53	415.16	7
600	875.709	413.623	6
601	894.638	412.575	6
602	956.746	412.805	3
603	1175.857	415.788	9
604	1330.472	414.45	6
605	2031.273	428.184	1
606	758.217	414.921	6
607	1595.757	418.209	13
608	1722.121	416.28	5
609	1295.248	418.284	5
610	1347.107	418.796	1
611	1545.911	418.186	11
612	1700.287	417.391	11
613	1789.76	415.777	17
614	2098.697	419.326	12
615	714.973	421.518	6
616	1254.549	418.348	1
617	1676.925	420.162	1
618	776.159	419.82	6
619	1373.42	420.654	16
620	1439.148	417.367	1
621	1491.412	421.889	2
622	2139.201	417.42	16
623	942.866	420.435	6
624	1073.388	421.332	6
625	1461.575	430.439	1
626	1567.033	423.982	14
627	1655.775	419.556	1
628	1752.636	419.547	2
629	1770.899	423.064	16
630	1826.329	425.874	17
631	1966.071	423.456	9
632	732.406	420.726	6
633	836.022	420.65	6
634	1001.607	423.544	8
635	1105.463	419.921	6
636	1219.997	422.689	2
637	1414.292	423.584	11
638	1950.109	421.974	10
639	668.596	423.411	8
640	2170.799	422.603	18
641	633.475	422.747	6
642	1043.597	428.194	6
643	1640.303	428.514	13
644	1893.653	426.156	17
645	2229.171	423.317	18
646	602.725	422.317	6
647	1155.196	429.596	1
648	650.242	425.289	7
649	793.224	425.537	3
650	886.994	427.143	6
651	905.624	424.845	6
652	966.535	424.312	6
653	1019.113	425.011	6
654	1395.521	428.351	2
655	815.649	427.208	6
656	1119.385	431.655	1
657	1273.907	430.643	2
658	1314.057	424.805	2
659	1736.259	428.538	5
660	2120.425	431.129	17
661	1090.16	431.759	3
662	1803.819	426.835	17
663	1923.37	431.352	17
664	2447.059	430.231	19
665	867.832	428.317	6
666	1058.378	430.795	1
667	1185.826	429.886	6
668	2004.621	432.546	18
669	925.502	428.681	6
670	981.942	426.942	6
671	699.102	430.786	8
672	745.491	432.2	6
673	1358.895	434.906	18
674	1514.641	445.727	13
675	1616.995	438.378	13
676	2071.038	435.301	16
677	2150.767	435.844	17
678	954.86	431.073	6
679	1528.3	431.676	1
680	1587.234	439.077	14
681	848.977	434.342	6
682	1205.505	434.399	6
683	1244.684	435.563	2
684	1788.459	432.934	17
685	1869.339	433.601	17
686	1981.924	436.823	16
687	762.677	436.006	6
688	1135.515	437.927	1
689	1815.918	437.189	17
690	2217.313	437.269	16
691	591.47	431.578	15
692	619.534	435.941	7
693	1299.873	437.541	5
694	1335.589	438.998	18
695	1686.472	437.351	14
696	727.169	436.238	6
697	1167.711	441.239	1
698	1710.006	437.576	14
699	1754.911	438.365	14
700	1949.558	440.998	16
701	677.446	437.12	8
702	781.068	439.606	6
703	940.404	436.454	6
704	641.742	438.224	7
705	833.249	440.196	6
706	1547.022	439.007	14
707	1656.556	444.589	11
708	2132.447	446.054	16
709	659.212	436.081	8
710	910.141	440.279	6
711	969.116	438.819	6
712	1851.362	445.371	17
713	799.035	442.884	6
714	985.173	439.97	6
715	1000.459	439.5	6
716	1225.269	442.658	2
717	2098.329	447.705	16
718	2173.042	445.067	16
719	875.327	441.805	6
720	1034.202	445.283	6
721	1319.832	444.27	5
722	1385.998	444.73	13
723	2048.7	452.288	16
724	2251.986	439.829	17
725	860.149	442.811	6
726	1498.106	453.536	14
727	892.021	444.265	6
728	1074.412	445.357	11
729	1410.882	452.582	1
730	1778.291	450.967	16
731	709.482	445.813	6
732	817.724	446.727	6
733	1017.207	445.731	3
734	1902.721	448.797	16
735	1259.209	448.731	2
736	1435.603	446.284	1
737	1561.019	448.212	11
738	1733.401	446.292	14
739	690.191	445.509	8
740	1194.062	450.622	1
741	630.748	449.1	8
742	927.222	447.781	6
743	946.376	447.143	6
744	957.156	445.827	6
745	1533.39	451.082	13
746	1803.61	452.007	17
747	1054.307	450.896	6
748	1292.341	449.801	1
749	1372.218	456.395	18
750	2007.577	455.939	16
751	657.389	450.322	6
752	751.222	450.663	6
753	1479.732	454.029	14
754	1630.426	457.727	17
755	1829.638	455.235	2
756	610.401	450.437	7
757	1352.463	451.914	18
758	1711.181	452.856	14
759	2455.271	451.704	17
760	528.711	451.215	6
761	575.324	450.036	6
762	730.067	452.3	6
763	974.735	452.883	6
764	993.989	453.572	6
765	1094.134	457.769	9
766	1276.164	457.886	1
767	1924.891	456.973	16
768	840.066	455.887	6
769	2029.702	456.3	16
770	540.35	453.825	6
771	675.99	454.443	6
772	771.015	455.069	8
773	1139.831	456.055	1
774	1241.508	457.707	2
775	1981.634	456.592	16
776	2221.984	457.689	16
777	588.799	454.853	7
778	902.925	451.851	6
779	1118.806	456.493	2
780	1219.073	457.4	2
781	1456.049	458.297	14
782	1748.085	457.396	11
783	1960.322	459.87	16
784	642.496	455.2	8
785	855.925	458.892	6
786	878.831	459.318	1
787	1174.73	458.412	6
788	2147.504	459.901	17
789	915.17	457.515	6
790	940.902	458.362	6
791	1686.777	465.687	13
792	2070.605	460.839	2
793	2203.111	470.468	16
794	2260.688	456.183	19
795	692.466	460.043	8
796	1156.559	463.495	1
797	1313.692	458.423	1
798	1572.082	464.72	14
799	1603.333	463.045	14
800	784.26	463.94	6
801	600.193	462.367	7
802	619.88	462.343	7
803	802.307	460.322	6
804	959.663	460.065	6
805	1027.307	462.045	6
806	897.212	463.135	6
807	1069.109	461.486	6
808	1330.906	463.693	6
809	2116.856	470.458	12
810	713	463.231	8
811	1012.624	462.408	6
812	1545.426	468.487	6
813	1942.084	468.039	16
814	1354.359	467.86	18
815	1718.864	468.087	3
816	2507.645	461.403	19
817	736.693	465.899	6
818	1296.745	468.334	3
819	981.738	466.721	6
820	1209.293	468.712	2
821	1659.897	467.293	17
822	1763.941	468.827	16
823	650.708	468.181	6
824	669.942	469.264	8
825	817.24	469.021	6
826	1387.474	469.939	13
827	1996.51	472.739	9
828	636.096	471.422	7
829	759.937	469.639	6
830	866.989	468.41	6
831	1035.185	478.15	16
832	1262.556	467.272	1
833	1817.965	469.408	5
834	933.168	471.697	6
835	999.849	469.514	6
836	531.181	468.187	6
837	1053.392	471.875	6
838	1465.843	476.028	16
839	2091.353	474.266	12
840	1108.787	472.648	2
841	1126.641	474.137	6
842	1890.806	471.047	18
843	2271.248	475.461	18
844	1188.295	473.408	1
845	1436.763	476.781	1
846	2176.18	479.138	16
847	608.911	472.805	7
848	913.319	472.299	6
849	951.726	473.264	6
850	1077.674	477.198	2
851	1233.97	476.759	1
852	1646.396	476.815	2
853	1733.198	476.022	1
854	1871.545	474.514	18
855	2056.394	474.632	16
856	968.343	477.284	6
857	1410.52	475.344	1
858	1591.679	477.362	6
859	1975.887	476.801	16
860	2037.702	484.624	16
861	694.6	474.604	6
862	1252.344	478.191	9
863	1318.765	477.072	2
864	1853.52	481.25	16
865	1145.335	475.118	2
866	1171.86	477.934	6
867	1748.734	479.625	14
868	2144.969	481.525	17
869	1514.86	481.581	1
870	893.511	478.486	6
871	1833.194	480.566	17
872	801.208	475.125	8
873	833.962	481.12	6
874	852.913	480.75	6
875	1016.842	480.427	1
876	1341.74	478.312	6
877	708.716	480.623	6
878	741.17	480.71	6
879	786.478	482.483	6
880	1805.133	483.664	17
881	1926.291	492.494	18
882	521.375	478.422	6
883	593.564	481.768	7
884	624.565	480.922	8
885	681.937	480.796	6
886	880.176	485.695	6
887	1536.57	483.684	6
888	1701.975	483.844	16
889	722.952	484.465	6
890	768.996	483.894	6
891	1094.898	485.177	2
892	1272.322	482.294	1
893	1630.512	487.579	2
894	2010.075	485.174	9
895	985.175	481.738	6
896	1198.578	488.02	6
897	1288.633	486.072	6
898	653.692	485.253	8
899	1218.922	486.479	1
900	1772.677	487.596	1
901	1959.372	486.796	18
902	1156.975	489.431	2
903	1380.201	487.603	13
904	1000.719	483.852	6
905	2070.017	493.381	16
906	668.751	490.91	8
907	869.238	495.667	1
908	917.282	487.26	6
909	1359.151	488.158	1
910	1609.744	489.482	13
911	2317.685	486.117	19
912	609.724	486.017	7
913	940.897	489.626	6
914	1135.514	490.307	2
915	1399.315	490.736	1
916	1878.311	493.695	18
917	802.01	489.607	6
918	818.283	487.779	6
919	958.386	489.931	6
920	1066.512	489.873	6
921	1314.896	497.053	2
922	1335.66	492.055	6
923	754.594	492.829	15
924	1049.056	489.218	6
925	576.694	492.648	6
926	1112.648	493.524	13
927	2218.199	494.248	16
928	694.311	491.75	8
929	1786.309	502.776	16
930	1824.858	498.131	17
931	2112.669	499.254	12
932	637.383	496.115	7
933	1419.94	495.557	1
934	1454.919	496.742	16
935	1655.615	494.497	1
936	1731.549	495.845	1
937	1260.299	497.346	1
938	1554.744	497.841	13
939	1756.273	500.561	6
940	2093.492	504.355	16
941	619.791	495.907	8
942	896.151	499.062	6
943	988.003	497.356	6
944	1175.19	500.705	2
945	1477.727	501.734	16
946	1504.322	501.515	16
947	1691.672	500.524	5
948	972.06	495.677	6
949	1995.994	509.924	9
950	2179.671	509.748	16
951	599.941	497.513	7
952	843.02	496.065	6
953	1580	500.483	16
954	2018.506	500.511	6
955	2244.154	505.88	16
956	733.207	499.398	8
957	1004.459	500.435	6
958	1019.48	497.472	9
959	1240.353	509.719	18
960	1857.78	499.674	5
961	683.506	496.709	7
962	713.613	503.11	7
963	1530.361	502.023	13
964	1671.69	502.046	5
965	1712.355	502.648	6
966	925.187	501.466	6
967	1077.885	502.965	6
968	771.594	504.353	7
969	790.28	501.916	6
970	1284.236	502.927	18
971	1303.154	510.587	1
972	1372.08	502.913	6
973	812.143	504.918	6
974	828.228	503.429	6
975	1035.769	504.166	9
976	1058.199	505.831	6
977	1840.911	506.481	5
978	1624.143	508.649	19
979	1970.863	509.646	9
980	2142.834	511.649	12
981	652.379	506.805	8
982	861.378	509.405	6
983	955.693	507.59	6
984	1093.848	506.266	2
985	1217.231	505.786	2
986	1354.668	503.399	16
987	1445.631	516.924	16
988	907.875	511.402	6
989	1150.46	508.85	2
990	1194.054	506.743	2
991	2279.097	508.632	18
992	584.192	509.89	8
993	746.778	506.622	7
994	1125.917	509.073	2
995	1387.081	509.688	1
996	2211.656	513.121	16
997	565.096	511.472	8
998	678.885	509.046	8
999	2035.303	524.65	11
1000	510.653	507.762	1
1001	618.939	510.564	7
1002	694.346	511.837	7
1003	938.823	511.514	6
1004	973.681	508.754	6
1005	1344.022	513.152	1
1006	845.018	508.153	6
1007	1109.545	511.672	2
1008	1406.557	518.886	1
1009	666.278	512.278	8
1010	758	510.5	7
1011	1541.699	515.137	1
1012	1571.585	513.192	6
1013	528.134	512.465	7
1014	601.393	511.497	7
1015	885.779	515.156	6
1016	998.705	515.161	6
1017	1278.449	519.587	16
1018	1021.449	516.838	6
1019	1727.727	521.578	1
1020	784.191	514.414	8
1021	1423.647	518.269	1
1022	640.971	521.099	7
1023	731.414	518.086	8
1024	800.534	520.257	6
1025	836.687	519.967	6
1026	983.165	520.354	1
1027	1043.108	519.717	6
1028	1206.111	519.835	1
1029	1259.665	518.988	16
1030	1324.093	522.771	1
1031	1489.229	526.069	2
1032	1518.499	522.654	13
1033	1666.291	520.656	2
1034	1856.281	523.325	9
1035	1555.609	520.457	6
1036	1597.296	521.133	1
1037	1687.737	521.905	2
1038	923.797	516.511	6
1039	708.498	521.247	8
1040	1186.914	521.886	1
1041	1708.449	522.386	2
1042	1763.198	523.393	14
1043	820.005	520.746	6
1044	877.665	524.638	6
1045	1077.062	521.818	1
1046	1141.472	525.994	1
1047	1466.138	530.215	1
1048	2008.647	533.747	9
1049	750.738	524.197	8
1050	765.842	524.686	7
1051	1172.417	528.597	1
1052	1789.99	524.444	6
1053	1834.105	524.352	5
1054	2294.459	528.36	18
1055	856.406	524.314	6
1056	548.856	526.04	7
1057	599.599	525.604	8
1058	965.826	528.695	6
1059	1225.994	526.338	1
1060	2274.093	528.842	16
1061	627.134	525.512	7
1062	659.495	529.546	6
1063	949.567	528.898	6
1064	1058.482	527.347	6
1065	1094.749	527.044	3
1066	1116.017	528.089	2
1067	1359.634	527.701	2
1068	1379.504	526.995	2
1069	1648.894	528.964	5
1070	1930.31	531.842	18
1071	615.469	526.959	7
1072	677.151	526.952	8
1073	782.181	528.397	8
1074	1304.593	545.815	16
1075	1614.445	533.712	1
1076	498.552	527.685	6
1077	892.037	530.633	6
1078	933.599	529.312	6
1079	1004.817	527.703	6
1080	1569.28	530.126	3
1081	918.785	532.296	6
1082	2097.319	534.026	16
1083	574.253	531.53	8
1084	905.327	530.91	6
1085	1985.596	533.41	18
1086	2173.027	540.151	17
1087	2257.715	537.339	12
1088	2137.441	538.254	12
1089	693.732	535.615	8
1090	719.843	536.733	8
1091	813.121	532.978	8
1092	1344.65	532.101	6
1093	1749.953	536.405	13
1094	2197.13	539.73	17
1095	738.861	536.059	6
1096	870.049	535.812	6
1097	1584.083	537.677	14
1098	2221.592	541.068	16
1099	1023.435	534.056	6
1100	1158.299	534.778	2
1101	1267.55	543.551	16
1102	1433.627	540.291	1
1103	1553.151	545.838	16
1104	1908.314	538.421	9
1105	512.254	533.689	6
1106	561.739	538.495	7
1107	831.034	536.973	6
1108	1399.075	540.199	3
1109	590.437	539.357	8
1110	846.798	539.27	6
1111	1040.119	540.005	2
1112	1215.936	539.979	1
1113	1505.684	537.695	3
1114	523.344	538.585	6
1115	981.615	537.375	16
1116	1677.352	538.612	1
1117	1864.883	540.508	6
1118	797.283	537.354	8
1119	1696.236	541.855	2
1120	2072.74	543.227	16
1121	535.439	545.927	8
1122	631.307	540.297	7
1123	646.709	538.883	6
1124	1329.338	544.204	1
1125	997.5	541.982	6
1126	1009.874	539.264	2
1127	1078.96	542.754	6
1128	1132.25	543.65	2
1129	1372.387	539.116	2
1130	1715.713	544.937	11
1131	1788.747	545.071	19
1132	1099.956	541.586	1
1133	1735.155	547.095	14
1134	768.089	544.235	8
1135	671.021	546.149	8
1136	2162.741	556.126	12
1137	500.665	543.722	6
1138	549.203	543.137	7
1139	604.105	551.711	7
1140	1628.012	550.136	1
1141	783.975	543.904	8
1142	939.194	546.865	6
1143	1058.876	545.359	6
1144	1600.382	552.449	13
1145	704.239	548.899	6
1146	859.213	548.213	6
1147	895.403	548.374	6
1148	1182.736	553.323	1
1149	1354.704	549.279	6
1150	1651.876	548.692	5
1151	1766.27	553.629	19
1152	751.402	550.814	8
1153	823.206	549.304	8
1154	957.453	547.934	16
1155	1115.997	549.934	2
1156	1895.057	554.813	9
1157	2029.918	552.823	11
1158	878.795	552.584	6
1159	1161.152	547.881	2
1160	2110.6	552.68	18
1161	802.218	550.093	8
1162	922.645	549.772	6
1163	1375.007	551.389	2
1164	1458.296	553.565	16
1165	516.099	551.059	7
1166	651.03	551.477	6
1167	908.823	555.417	6
1168	1484.882	553.426	5
1169	1505.886	556.094	1
1170	489.958	552.146	19
1171	574.375	553.006	7
1172	975.419	559.977	9
1173	1011.652	555.742	9
1174	1415.914	556.242	9
1175	2278.523	556.16	17
1176	990.443	554.296	1
1177	1240.273	558.801	2
1178	1256.01	558.588	18
1179	2295.539	561.751	18
1180	734.342	552.5	8
1181	1030.249	556.651	6
1182	626.638	551.929	8
1183	2064.899	564.394	11
1184	554.122	555.649	7
1185	1214.859	557.002	2
1186	1676.03	558.744	19
1187	1835.03	557.041	16
1188	1920.077	558.35	11
1189	2259.82	561.947	16
1190	679.462	560.399	6
1191	1387.857	560.508	2
1192	1855.911	561.964	9
1193	1949.673	560.109	5
1194	2145.581	558.856	16
1195	1100.239	558.455	2
1196	1700.23	559.061	19
1197	637.028	557.146	6
1198	718.832	558.653	8
1199	783.608	558.922	7
1200	845.267	561.378	6
1201	1047.846	564.969	1
1202	1083.126	560.754	3
1203	505.829	560.981	19
1204	810.174	560.481	8
1205	1064.311	563.073	6
1206	1153.97	564.511	1
1207	1339.686	565.118	1
1208	862.217	560.503	6
1209	1286.238	573.345	16
1210	1747.479	568.462	6
1211	619.59	564.808	8
1212	694.947	565.614	8
1213	765.009	562.429	7
1214	941.323	564.126	6
1215	1134.36	563.29	1
1216	1723.879	564.104	1
1217	1640.752	563.492	1
1218	658.24	564.83	6
1219	831.613	565.387	9
1220	1786.494	567.295	19
1221	2015.15	571.595	18
1222	522.488	568.635	7
1223	709.158	564.211	8
1224	729.135	567.382	8
1225	1195.592	571.302	13
1226	1437.962	569.102	2
1227	2043.289	571.794	11
1228	2125.397	567.352	18
1229	2189.491	570.806	17
1230	537	564.835	7
1231	962.36	570	6
1232	1474.186	569.086	13
1233	1523.403	567.771	1
1234	560.704	568.517	7
1235	747.967	569.922	7
1236	921.759	566.408	8
1237	1874.058	572.311	9
1238	889.556	569.983	6
1239	997.234	570.611	9
1240	1118.112	573.323	1
1241	1371.679	571.845	1
1242	582.683	571.333	7
1243	638.327	570.711	6
1244	818.3	571.804	6
1245	1398.405	574.328	2
1246	1659.039	575.321	9
1247	2104.094	575.205	16
1248	2247.512	583.366	16
1249	477.979	572.374	7
1250	802.081	573.596	8
1251	1020.952	570.371	1
1252	1354.482	575.317	1
1253	866.429	571.835	6
1254	1818.228	570.868	11
1255	1966.312	576.709	12
1256	495.187	575.901	8
1257	1595.439	572.298	13
1258	1709.235	575.378	2
1259	598.384	571.565	7
1260	904.257	577.599	6
1261	1076.335	575.395	2
1262	1173.543	572.579	2
1263	1232.139	576.856	1
1264	1419.109	573.694	6
1265	1494.435	575.773	2
1266	2153.511	578.855	18
1267	774.635	572.731	8
1268	1252	576.332	2
1269	1455.37	579.419	2
1270	1553.046	582.107	5
1271	1685.262	580.287	14
1272	1799.325	587.361	13
1273	670.58	575.889	6
1274	786.351	577.469	7
1275	1094.395	583.181	3
1276	1214.433	575.937	2
1277	1510.603	578.198	2
1278	1573.439	578.894	13
1279	1764.704	576.438	19
1280	1914.947	576.714	11
1281	2273.059	578.591	16
1282	513.072	580.129	7
1283	612.973	579.418	6
1284	1039.058	582.573	2
1285	1637.079	583.043	16
1286	708.326	581.966	7
1287	763.699	579.048	8
1288	944.151	578.736	6
1289	540.309	580.234	7
1290	1015.173	585.373	6
1291	1306.301	592.033	18
1292	1733.589	584.062	1
1293	2131.739	587.506	18
1294	651.69	581.356	6
1295	687.685	584.577	7
1296	844.112	581.958	8
1297	917.89	582.08	8
1298	1143.9	585.026	1
1299	1615.018	586.455	13
1300	457.732	581.571	7
1301	878.247	582.521	6
1302	827.126	583.178	8
1303	558.601	583.551	6
1304	576.401	585.048	6
1305	725.891	582.851	8
1306	739.884	584.181	8
1307	987.92	592.228	6
1308	1062.835	585.065	2
1309	1592.834	594.547	13
1310	1859.454	592.527	16
1311	1169.079	586.609	1
1312	627.644	587.896	6
1313	931.014	591.704	6
1314	1525.876	592.561	6
1315	1888.211	587.677	11
1316	2057.029	585.829	6
1317	594.762	587.652	6
1318	861.094	586.219	6
1319	968.339	586.109	6
1320	1775.759	593.269	11
1321	1821.227	589.769	5
1322	1190.379	590.33	2
1323	1260.387	594.244	3
1324	1383.782	594.166	2
1325	1426.503	589.444	2
1326	1475.359	586.941	3
1327	2033.64	589.173	18
1328	2331.69	590.06	18
1329	527.515	589.095	6
1330	1983.532	591.218	6
1331	386.179	586.911	19
1332	668.356	592.571	6
1333	796.862	590.138	8
1334	811.398	591.535	8
1335	2167.205	601.923	16
1336	2284.738	592.997	11
1337	477.567	589.226	6
1338	503.204	591.728	6
1339	754.571	590.103	8
1340	771.182	594.408	6
1341	953.944	593.163	6
1342	1365.757	593.203	3
1343	1406.057	591.305	2
1344	2071.905	596.441	11
1345	888.739	594.379	6
1346	1125.916	596.846	1
1347	1217.768	595.472	1
1348	1722.313	604.14	13
1349	1921.328	592.779	16
1350	2195.765	591.218	19
1351	1109.59	594.386	2
1352	1325.266	603.791	18
1353	1752.541	604.388	16
1354	1240.145	597.234	1
1355	1494.584	594.232	13
1356	1958.901	597.891	16
1357	1078.419	597.4	6
1358	1448.32	596.711	2
1359	2012.7	598.266	18
1360	450.217	597.51	7
1361	1655.654	595.458	14
1362	1696.747	596.895	3
1363	2107.065	599.28	16
1364	490.354	597.827	6
1365	563.433	598.078	6
1366	783.71	598.17	6
1367	1280.403	601.753	9
1368	1347.988	601.778	1
1369	374.029	598.413	19
1370	465.207	599.03	6
1371	543.559	594.654	8
1372	612.306	595.752	6
1373	1007.649	602.469	2
1374	2048.736	602.855	3
1375	869.857	599.414	9
1376	911.231	602.128	2
1377	1154.717	599.553	1
1378	1564.295	604.112	16
1379	2411.335	596.883	19
1380	516.359	602.597	8
1381	655.709	601.954	7
1382	729.034	598.994	6
1383	743.204	601.616	6
1384	1672.586	608.272	13
1385	1899.32	603.524	16
1386	690.44	603.202	7
1387	825.003	602.13	6
1388	842.719	600.251	9
1389	1037.288	599.372	6
1390	2148.053	610.05	18
1391	1060.509	602.415	6
1392	1469.288	605.066	3
1393	580.163	606.68	6
1394	1181.227	601.727	1
1395	968.933	604.601	6
1396	1398.417	607.38	2
1397	397.428	605.328	19
1398	595.944	603.678	6
1399	714.031	606.537	6
1400	1431.369	605.952	2
1401	2239.72	603.263	16
1402	2275.487	619.69	16
1403	537.072	605.883	6
1404	759.162	605.843	6
1405	942.224	608.711	6
1406	1990.742	609.592	16
1407	2085.897	609.637	16
1408	624.299	608.099	6
1409	639.899	607.281	6
1410	1167.711	608.973	1
1411	1510.835	615.137	1
1412	476.148	611.966	6
1413	798.268	608.186	9
1414	1104.614	611.573	2
1415	1209.798	607.715	2
1416	1543.082	612.674	6
1417	1587.079	616.422	3
1418	1790.08	609.49	16
1419	896.269	610.07	6
1420	1141.69	612.108	2
1421	1191.872	616.469	1
1422	1415.025	613.65	1
1423	1817.854	616.19	1
1424	497.48	611.978	6
1425	608.353	612.152	6
1426	1043.917	614.805	6
1427	1492.897	616.004	1
1428	1925.935	616.752	12
1429	1841.295	614.948	2
1430	2127.849	619.536	11
1431	880.693	616.986	6
1432	1949.241	617.421	2
1433	672.922	616.425	7
1434	813.362	612.835	6
1435	856.727	614.983	6
1436	1249.52	617.017	2
1437	1268.139	614.929	1
1438	1374.573	616.179	1
1439	563.721	612.564	6
1440	779.733	617.759	6
1441	994.679	616.218	2
1442	1304.392	620.028	18
1443	1624.517	621.324	5
1444	1866.262	615.376	2
1445	2329.788	612.647	18
1446	455.436	614.626	8
1447	732.418	616.429	6
1448	1119.872	614.661	2
1449	1451.056	622.826	14
1450	868.61	615.993	6
1451	978.42	622.151	6
1452	1528.276	618.961	16
1453	841.57	618.851	6
1454	1354.56	620.754	2
1455	1608.839	628.335	1
1456	2345.235	618.925	18
1457	547.184	618.318	6
1458	704.811	619.27	6
1459	1222.866	621.668	2
1460	1708.995	621.022	13
1461	1974.187	627.526	17
1462	654.859	619.204	7
1463	747.673	620.469	6
1464	762.48	621.351	6
1465	925.427	620.068	2
1466	1065.392	616.562	2
1467	1076.973	630.22	9
1468	1286.37	622.348	1
1469	2066.385	622.463	11
1470	2105.365	627.115	16
1471	1092.118	623.776	6
1472	1643.109	627.244	13
1473	507.688	625.061	7
1474	592.505	623.003	8
1475	822.812	620.962	6
1476	1903.1	622.035	16
1477	2298.635	625.197	12
1478	532.71	619.486	6
1479	690.088	623.771	6
1480	911.307	623.601	6
1481	1011.244	625.413	2
1482	1129.118	628.375	1
1483	1156.49	627.86	1
1484	1472.759	625	6
1485	2048.707	622.805	1
1486	2415.418	621.289	19
1487	637.309	624.839	6
1488	1430.698	625.533	2
1489	1565.032	626.021	17
1490	1686.35	629.14	3
1491	1794.806	626.359	1
1492	722.645	628.243	6
1493	574.196	626.554	8
1494	802.931	626.071	6
1495	938.192	627.315	1
1496	1056.24	630.703	2
1497	560.077	623.795	7
1498	622.888	631.812	6
1499	896.311	632.65	8
1500	1174.708	631.526	1
1501	1397.185	629.362	2
1502	2082.95	626.357	16
1503	1758.278	630.688	13
1504	489.455	629.441	8
1505	399.164	627.314	19
1506	607.82	631.309	7
1507	1110.223	633.289	2
1508	1240.7	639.904	2
1509	1666.474	636.737	13
1510	450.904	631.487	8
1511	523.538	630.863	8
1512	1736.307	637.128	13
1513	2353.132	639.827	18
1514	474.035	631.676	8
1515	664.934	631.469	1
1516	831.49	632.346	6
1517	1201.686	632.434	1
1518	1270.401	632.511	1
1519	869.886	633.631	6
1520	2015.264	636.119	6
1521	771.831	635.467	6
1522	1035.039	633.24	2
1523	1413.79	634.475	2
1524	1543.631	633.674	14
1525	1863.397	634.445	2
1526	1884.218	636.093	11
1527	2227.639	632.733	19
1528	543.252	634.301	7
1529	648.18	637.612	7
1530	742.395	636.691	6
1531	1373.444	639.195	2
1532	351.734	635.894	19
1533	407.696	634.917	19
1534	678.402	635.969	6
1535	856.179	636.307	6
1536	995.863	638.247	2
1537	1351.113	640.45	18
1538	1773.478	641.448	6
1539	2331.389	637.189	12
1540	707.834	637.275	6
1541	1141.809	638.857	1
1542	1490.704	639.039	13
1543	563.234	635.306	7
1544	788.963	638.139	4
1545	1258.759	644.003	1
1546	1296.246	640.204	13
1547	1528.945	637.935	1
1548	1710.332	642.431	3
1549	2242.01	643.85	17
1550	436.746	640.647	8
1551	582.449	638.921	8
1552	756.97	637.671	6
1553	918.554	641.792	6
1554	1511.796	641.278	1
1555	2307.082	639.082	12
1556	1900.486	644.775	12
1557	1922.428	644.491	11
1558	596.991	640.825	8
1559	885.291	642.637	6
1560	1218.172	644.487	2
1561	1818.136	644.086	5
1562	959.044	643.838	6
1563	1593.826	645.912	17
1564	2080.802	644.797	2
1565	382.463	641.771	19
1566	689.94	644.472	6
1567	806.803	645.782	6
1568	819.73	645.598	6
1569	980.966	643.414	2
1570	1554.505	645.9	14
1571	1995.881	650.694	17
1572	468.074	646.854	8
1573	510.903	644.809	7
1574	1199.263	651.646	13
1575	1446.792	645.034	6
1576	2285.316	648.14	12
1577	1014.794	647.95	2
1578	1098.119	649.332	1
1579	1181.738	647.467	13
1580	362.205	645.102	19
1581	489.384	646.867	8
1582	1468.94	647.236	13
1583	728.28	646.611	6
1584	940.159	645.854	6
1585	2624.624	649.15	17
1586	453.734	648.376	8
1587	530.253	651.307	7
1588	553.37	650.95	7
1589	571.76	649.163	7
1590	634.986	648.512	6
1591	659.924	647.152	6
1592	1038.036	650.413	6
1593	833.442	646.996	6
1594	1164.955	650.56	1
1595	1653.722	652.165	3
1596	395.266	652.112	6
1597	615.389	651.047	6
1598	1059.041	650.893	6
1599	1125.51	650.985	2
1600	1397.213	652.411	14
1601	1149.067	657.974	6
1602	1277.33	651.513	1
1603	1854.828	654.008	16
1604	2024.635	655.939	12
1605	345.27	649.721	19
1606	873.105	652.397	6
1607	1339.206	660.836	18
1608	1691.705	656.733	13
1609	419.142	652.677	8
1610	703.379	653.171	6
1611	771.645	652.236	6
1612	856.564	652.845	6
1613	975.22	655.448	2
1614	1075.53	652.785	1
1615	1748.778	657.623	13
1616	2337.491	655.267	18
1617	2403.338	658.527	19
1618	755.401	655.765	6
1619	1607.807	655.751	1
1620	587.778	651.913	8
1621	789.325	653.028	6
1622	1623.161	663.082	2
1623	600.132	656.248	6
1624	741.842	652.517	6
1625	929.524	657.861	6
1626	1532.565	654.494	2
1627	377.637	659.944	19
1628	841.338	659.034	6
1629	1491.58	656.577	2
1630	1837.675	655.552	13
1631	2592.133	651.244	17
1632	647.984	657.659	6
1633	721.789	659.934	6
1634	888.312	663.721	6
1635	1299.056	661.815	14
1636	1783.252	659.44	5
1637	434.225	659	8
1638	683.856	659.764	6
1639	910.872	661.102	1
1640	1560.428	662.88	6
1641	495.011	662.615	6
1642	946.64	661.933	6
1643	1375.594	661.647	2
1644	1724.675	664.595	13
1645	1766.742	660.675	1
1646	2269.97	667.939	17
1647	628.148	666.211	8
1648	994.945	665.713	2
1649	1226.369	663.224	1
1650	450.979	664.643	8
1651	516.843	660.829	8
1652	1357.031	668.005	18
1653	1450.775	662.316	13
1654	1513.841	665.996	2
1655	2436.327	665.738	16
1656	348.478	661.678	19
1657	664.121	664.155	6
1658	822.795	667.167	6
1659	963.203	663.881	6
1660	1252.941	666.884	16
1661	1868.181	667.231	14
1662	579.652	666.202	8
1663	1191.556	670.29	1
1664	1271.172	665.538	16
1665	411.382	667.613	6
1666	472.843	665.027	6
1667	1086.454	667.799	13
1668	1471.996	666.987	2
1669	803.086	671.084	6
1670	1019.036	666.495	2
1671	1239.319	670.711	2
1672	2294.516	672.794	17
1673	548.443	668.865	8
1674	738.963	670.841	6
1675	782.294	668.368	19
1676	1168.954	672.898	1
1677	1434.079	672.119	1
1678	1896.278	672.732	11
1679	2176.841	667.892	11
1680	2327.144	672.679	16
1681	710.779	667.937	6
1682	1111.103	672.562	2
1683	1132.905	668.249	2
1684	1540.324	672.181	2
1685	1663.89	668.817	3
1686	1040.447	672.583	2
1687	2097.922	675.106	12
1688	2161.725	675.435	16
1689	396.209	668.054	19
1690	564.961	670.515	8
1691	611.502	672.774	7
1692	696.047	671.64	6
1693	848.123	672.823	6
1694	1061.037	673.519	9
1695	357.807	672.92	19
1696	867.595	676.052	6
1697	1214.268	673.993	2
1698	1648.194	678.748	2
1699	504.67	674.159	8
1700	528.446	674.537	8
1701	596.207	677.7	7
1702	1397.345	671.482	2
1703	1695.718	681.479	1
1704	2449.669	679.016	16
1705	646.116	676.962	7
1706	1604.151	676.607	17
1707	1680.403	673.134	14
1708	1997.76	671.959	12
1709	758.296	672.953	18
1710	1842.126	683.071	16
1711	678.85	675.923	6
1712	927.508	678.439	6
1713	1493.338	676.244	1
1714	2120.653	678.152	16
1715	438.633	677.29	7
1716	970.442	678.46	6
1717	1312.519	681.128	18
1718	1794.561	680.091	13
1719	1957.541	677.485	17
1720	424.062	682.665	7
1721	905.592	679.69	9
1722	951.382	679.271	6
1723	1288.502	681.641	2
1724	1414.657	681.028	1
1725	1747.099	676.811	14
1726	2256.411	687.359	17
1727	1917.87	677.942	16
1728	2232.49	685.054	11
1729	2359.544	697.207	18
1730	464.743	681.787	7
1731	1567.326	683.934	2
1732	1632.308	681.364	13
1733	1879.357	680.957	1
1734	2037.272	684.566	12
1735	482.046	682.287	8
1736	724.078	682.903	6
1737	1154.114	686.108	2
1738	1588.197	689.164	17
1739	2057.291	686.935	17
1740	389.027	679.633	6
1741	1015.518	684.716	6
1742	1371.283	684.375	2
1743	1450.124	682.898	1
1744	2404.36	686.609	16
1745	404.959	686.758	7
1746	663.217	686.156	8
1747	708.34	683.571	6
1748	1078.517	685.063	2
1749	1339.566	687.023	16
1750	452.463	681.012	8
1751	777.822	683.436	6
1752	831.301	687.304	6
1753	988.512	687.342	1
1754	1271.078	687.304	16
1755	544.486	687.612	6
1756	568.908	688.033	4
1757	633.44	687.365	6
1758	886.462	684.946	9
1759	1133.239	686.959	3
1760	1231.4	688.271	2
1761	1726.492	689.818	1
1762	2008.314	691.711	16
1763	584.43	685.411	6
1764	764.797	686.328	6
1765	1470.712	687.227	2
1766	2371.092	687.008	18
1767	516.3	692.848	6
1768	749.979	692.613	6
1769	1101.138	689.434	6
1770	1186.33	691.77	1
1771	1251.543	692.602	2
1772	1392.28	688.049	2
1773	1666.559	690.548	3
1774	1863.508	693.546	11
1775	691.102	689.013	6
1776	789.258	687.361	6
1777	815.326	689.525	6
1778	1513.127	690.883	2
1779	1616.637	691.876	6
1780	2426.9	694.564	16
1781	341.349	690.585	6
1782	361.589	690.11	6
1783	854.629	691.073	6
1784	1209.946	691.917	1
1785	1944.464	692.47	6
1786	942.997	693.735	2
1787	498.827	690.624	8
1788	802.955	697.127	6
1789	1766.736	690.293	14
1790	446.095	693.187	7
1791	611.753	695.31	7
1792	1746.657	693.439	1
1793	1923.227	694.218	1
1794	2132.687	702.203	18
1795	2344.774	701.989	16
1796	385.042	691.076	6
1797	529.461	691.008	6
1798	732.726	698.605	6
1799	1046.994	700.848	16
1800	1428.225	703.559	1
1801	1492.302	690.944	6
1802	1541.039	695.945	14
1803	1710.642	694.427	3
1804	1903.027	696.289	1
1805	2110.914	696.778	17
1806	2387.367	700.421	18
1807	675.606	697.476	8
1808	914.639	698.595	2
1809	1119.07	697.127	1
1810	2091.079	707.59	17
1811	894.65	698.398	6
1812	1067.891	698.012	18
1813	2149.738	698.614	16
1814	2196.135	699.841	16
1815	555.739	699.93	6
1816	1298.589	700.108	2
1817	1804.064	701.303	1
1818	1882.253	700.906	1
1819	488.956	697.602	7
1820	870.867	701.498	6
1821	970.878	695.709	2
1822	2172.164	707.465	16
1823	2288.353	707.371	17
1824	715.548	696.278	6
1825	958.328	703.319	2
1826	1327.089	712.223	16
1827	1412.133	698.536	1
1828	1633.432	701.658	5
1829	474.693	699.401	8
1830	591.32	702.589	7
1831	645.926	701.1	6
1832	770.653	701.085	6
1833	1087.896	704.982	9
1834	1172.239	706.201	1
1835	1480.967	705.129	13
1836	395.761	702.819	6
1837	430.672	699.962	7
1838	459.472	699.899	7
1839	701.679	701.317	6
1840	840.385	702.766	6
1841	931.582	706.003	2
1842	1382.728	702.456	2
1843	1398.679	702.415	6
1844	1457.759	701.823	1
1845	2437.409	702.945	18
1846	376.166	705.039	6
1847	1025.595	711.378	16
1848	2059.383	708.892	17
1849	2450.993	703.623	18
1850	419.324	707.93	7
1851	626.127	704.973	6
1852	1363.619	703.451	2
1853	1773.754	707.37	3
1854	786.604	706.07	6
1855	1003.048	704.716	2
1856	1142.353	708.488	1
1857	1561.115	706.889	2
1858	1653.418	708.664	2
1859	1694.316	705.829	2
1860	1270.71	705.893	1
1861	1503.771	707.934	2
1862	345.008	703.008	19
1863	357.426	705.417	6
1864	506.738	705.713	8
1865	543.743	706.213	6
1866	569.622	705.147	6
1867	660.706	708.278	6
1868	687.508	709.219	8
1869	983.841	706.988	6
1870	819.981	710.267	6
1871	1233.641	708.558	2
1872	1348.942	717.999	18
1873	1675.257	710.643	6
1874	1991.924	710.743	19
1875	2408.284	713.207	16
1876	335.839	715.067	6
1877	1207.659	710.713	1
1878	1581.422	709.622	6
1879	1940.571	711.263	16
1880	2211.868	715.33	12
1881	442.309	709.562	8
1882	527.096	713.858	6
1883	2240.354	718.552	17
1884	464.45	710.181	7
1885	713.03	711.646	8
1886	855.261	710.626	6
1887	1714.596	710.753	13
1888	1741.899	714.831	1
1889	1107.247	713.092	6
1890	1124.628	712.333	2
1891	1444.205	712.76	1
1892	1920.885	713.385	1
1893	489.885	712.262	8
1894	2020.422	716.843	11
1895	314.31	717.386	6
1896	754.694	715.166	6
1897	889.241	715.685	6
1898	580.782	719.25	6
1899	1899.87	715.949	14
1900	908.484	719.92	6
1901	1255.317	722.946	2
1902	1287.786	718.431	2
1903	1791.607	720.89	13
1904	2121.772	718.772	11
1905	2309.18	719.536	17
1906	474.887	712.239	8
1907	602.188	718.039	8
1908	799.033	719.741	6
1909	967.474	725.142	3
1910	1409.232	720.779	3
1911	1855.161	732.552	13
1912	403.595	718.54	8
1913	615.752	716.552	6
1914	638.14	718.736	6
1915	672.788	719.701	6
1916	735.049	721.563	6
1917	944.424	723.497	2
1918	1069.01	721.547	16
1919	1305.581	719.235	2
1920	1547.662	721.461	6
1921	1602.839	723.374	13
1922	2268.175	722.771	17
1923	363.472	718.155	7
1924	561.636	721.86	6
1925	1370.983	721.587	2
1926	1389.52	719.553	2
1927	1466.057	721.033	2
1928	322.724	721.672	6
1929	452.088	721.226	7
1930	837.169	721.246	6
1931	873.951	719.667	6
1932	2336.604	723.811	17
1933	507.281	721.285	6
1934	768.541	722.158	6
1935	923.407	720.769	2
1936	1633.973	721.359	2
1937	1957.775	720.587	16
1938	990.696	723.669	2
1939	1095.475	727.452	9
1940	1161.556	728.183	2
1941	1511.898	723.905	3
1942	1586.058	726.741	2
1943	1827.87	728.432	13
1944	2043.95	732.217	1
1945	427.766	724.176	8
1946	1491.904	726.111	16
1947	1688.079	726.157	2
1948	376.546	725.664	7
1949	474.031	725.53	7
1950	545.925	721.95	6
1951	655.396	722.439	6
1952	700.791	727.897	8
1953	859.023	726.78	6
1954	1660.44	726.576	2
1955	622.917	726.909	6
1956	782.023	729.832	9
1957	2498.612	728.992	19
1958	1231.446	730	2
1959	1276.814	732.764	13
1960	2082.391	734.549	17
1961	2187.38	733.257	16
1962	686.256	726.974	8
1963	718.204	727.169	9
1964	1120.19	729.168	1
1965	1711.232	731.535	13
1966	1770.904	734.817	1
1967	352.749	730.64	6
1968	392.228	732.189	8
1969	817.508	730.133	6
1970	1430.123	730.107	2
1971	2005.417	733.797	1
1972	492.361	728.839	6
1973	1139.389	733.926	1
1974	1624.66	734.981	2
1975	1912.609	733.298	11
1976	531.031	733.724	6
1977	1212.87	735.296	1
1978	1447.08	730.588	1
1979	1533.071	731.519	2
1980	1566.32	733.741	2
1981	2110.619	737.208	12
1982	610.614	733.042	6
1983	1042.185	732.154	16
1984	2163.558	740.705	18
1985	437.072	732.529	6
1986	899.985	735.381	6
1987	1024.302	732.751	18
1988	1319.669	733.992	13
1989	1937.647	745.175	16
1990	753.891	729.505	6
1991	880.736	735.486	6
1992	2220.393	738.264	17
1993	2426.974	735.974	11
1994	514.836	734.607	8
1995	596.827	732.167	8
1996	648.25	735.076	6
1997	664.967	736.199	8
1998	1189.193	737.121	2
1999	1741.443	739.38	13
[truncated: 15,933 more rows]
